# Supplementary material for: Cetyl Alcohol Polyethoxylates Disrupt Metabolic Health in Developmentally Exposed Zebrafish
Source: Metabolites. 2023 Feb 28;13(3):359. doi: 10.3390/metabo13030359 (PMC10057089; doi:10.3390/metabo13030359)
Supplement: Supplementary file 1 [file metabolites-13-00359-s001.zip]

Archive with 1 entries (1 files):
- metabolites-2225926-supplementary.pdf
